# Supplementary material for: Reduced adaptation of glutamatergic stress response is associated with pessimistic expectations in depression
Source: Nat Commun. 2021 May 26;12:3166. doi: 10.1038/s41467-021-23284-9 (PMC8155144; doi:10.1038/s41467-021-23284-9)
Supplement: Supplementary file 3 — Source Data [file 41467_2021_23284_MOESM3_ESM.zip]

Archive with 4 entries (4 files):
- SourceData_Main.xlsx
- __MACOSX/._SourceData_Main.xlsx
- SourceData_Supplemental.xlsx
- __MACOSX/._SourceData_Supplemental.xlsx
