# Supplementary material for: Reduced adaptation of glutamatergic stress response is associated with pessimistic expectations in depression
Source: Nat Commun. 2021 May 26;12:3166. doi: 10.1038/s41467-021-23284-9 (PMC8155144; doi:10.1038/s41467-021-23284-9)
Supplement: Supplementary file 3 — Source Data [file 41467_2021_23284_MOESM3_ESM.zip › SourceData_Main.xlsx]

## Sheet: Fig 1d
group	VAMS	time
No stress HC	27.6	Start
No stress HC	16	Start
No stress HC	46.8	Start
No stress HC	42	Start
No stress HC	12.4	Start
No stress HC	38	Start
No stress HC	30.8	Start
No stress HC	45.2	Start
No stress HC	50	Start
No stress HC	33.2	Start
No stress HC	35.2	Start
No stress HC	26.8	Start
No stress HC	53.2	Start
No stress HC	40.4	Start
No stress HC	22.8	Start
Stress HC	25.5303	Start
Stress HC	19.1667	Start
Stress HC	43.4848	Start
Stress HC	16.8182	Start
Stress HC	0	Start
Stress HC	42.3485	Start
Stress HC	32.1212	Start
Stress HC	24.7727	Start
Stress HC	13.1061	Start
Stress HC	9.39394	Start
Stress HC	31.7424	Start
Stress HC	32.4242	Start
Stress HC	35.5303	Start
Stress HC	43.8636	Start
Stress HC	46.6667	Start
Stress HC	16.1364	Start
Stress HC	14.3939	Start
Stress HC	40.9091	Start
Stress HC	29.7727	Start
Stress HC	23.1061	Start
Stress HC	37.2	Start
Stress HC	45.2	Start
Stress HC	24.4	Start
Stress HC	43.6	Start
Stress HC	43.6	Start
Stress HC	0	Start
Stress HC	33.2	Start
Stress HC	28.4	Start
Stress HC	10.8	Start
Stress HC	11.6	Start
Stress HC	46.8	Start
Stress HC	13.2	Start
Stress HC	19.2	Start
Stress HC	38	Start
Stress HC	9.2	Start
Stress HC	38.8	Start
Stress HC	33.2	Start
Stress HC	22.4	Start
Stress HC	9.2	Start
Stress MDD	26	Start
Stress MDD	18	Start
Stress MDD	48.4	Start
Stress MDD	6	Start
Stress MDD	39.6	Start
Stress MDD	50.8	Start
Stress MDD	66.8	Start
Stress MDD	32	Start
Stress MDD	42	Start
Stress MDD	65.2	Start
Stress MDD	40.4	Start
Stress MDD	36.4	Start
Stress MDD	39.6	Start
Stress MDD	43.6	Start
Stress MDD	42.8	Start
Stress MDD	24.4	Start
Stress MDD	57.2	Start
Stress MDD	49.2	Start
Stress MDD	49.2	Start
Stress MDD	43.6	Start
Stress MDD	55.6	Start
No stress HC	31.6	Pre-MAST
No stress HC	25.2	Pre-MAST
No stress HC	51.6	Pre-MAST
No stress HC	41.2	Pre-MAST
No stress HC	15.6	Pre-MAST
No stress HC	50.8	Pre-MAST
No stress HC	13.2	Pre-MAST
No stress HC	33.2	Pre-MAST
No stress HC	50.8	Pre-MAST
No stress HC	37.2	Pre-MAST
No stress HC	42.8	Pre-MAST
No stress HC	26.8	Pre-MAST
No stress HC	48.4	Pre-MAST
No stress HC	45.2	Pre-MAST
No stress HC	20.4	Pre-MAST
Stress HC	29.8485	Pre-MAST
Stress HC	25.4545	Pre-MAST
Stress HC	15.0758	Pre-MAST
Stress HC	21.1364	Pre-MAST
Stress HC	0	Pre-MAST
Stress HC	53.9394	Pre-MAST
Stress HC	37.1212	Pre-MAST
Stress HC	42.5758	Pre-MAST
Stress HC	14.9242	Pre-MAST
Stress HC	19.5455	Pre-MAST
Stress HC	29.1667	Pre-MAST
Stress HC	42.4242	Pre-MAST
Stress HC	55	Pre-MAST
Stress HC	30.5303	Pre-MAST
Stress HC	55.303	Pre-MAST
Stress HC	11.7424	Pre-MAST
Stress HC	14.9242	Pre-MAST
Stress HC	49.3939	Pre-MAST
Stress HC	33.3333	Pre-MAST
Stress HC	63.1061	Pre-MAST
Stress HC	34	Pre-MAST
Stress HC	38	Pre-MAST
Stress HC	18.8	Pre-MAST
Stress HC	47.6	Pre-MAST
Stress HC	45.2	Pre-MAST
Stress HC	0	Pre-MAST
Stress HC	41.2	Pre-MAST
Stress HC	23.6	Pre-MAST
Stress HC	0	Pre-MAST
Stress HC	14.8	Pre-MAST
Stress HC	51.6	Pre-MAST
Stress HC	8.8	Pre-MAST
Stress HC	0.4	Pre-MAST
Stress HC	48.4	Pre-MAST
Stress HC	12.4	Pre-MAST
Stress HC	39.6	Pre-MAST
Stress HC	29.2	Pre-MAST
Stress HC	39.6	Pre-MAST
Stress HC	15.6	Pre-MAST
Stress MDD	42.8	Pre-MAST
Stress MDD	12.4	Pre-MAST
Stress MDD	38.8	Pre-MAST
Stress MDD	10.8	Pre-MAST
Stress MDD	40.4	Pre-MAST
Stress MDD	62	Pre-MAST
Stress MDD	67.6	Pre-MAST
Stress MDD	27.6	Pre-MAST
Stress MDD	26.8	Pre-MAST
Stress MDD	55.6	Pre-MAST
Stress MDD	46	Pre-MAST
Stress MDD	38.8	Pre-MAST
Stress MDD	34	Pre-MAST
Stress MDD	50.8	Pre-MAST
Stress MDD	44.4	Pre-MAST
Stress MDD	38	Pre-MAST
Stress MDD	75.6	Pre-MAST
Stress MDD	50	Pre-MAST
Stress MDD	54	Pre-MAST
Stress MDD	45.2	Pre-MAST
Stress MDD	51.6	Pre-MAST
No stress HC	21.2	Post-MAST
No stress HC	18	Post-MAST
No stress HC	47.6	Post-MAST
No stress HC	41.2	Post-MAST
No stress HC	10	Post-MAST
No stress HC	43.6	Post-MAST
No stress HC	16.4	Post-MAST
No stress HC	43.6	Post-MAST
No stress HC	50.8	Post-MAST
No stress HC	41.2	Post-MAST
No stress HC	39.6	Post-MAST
No stress HC	22.8	Post-MAST
No stress HC	46	Post-MAST
No stress HC	44.4	Post-MAST
No stress HC	35.6	Post-MAST
Stress HC	30.0758	Post-MAST
Stress HC	26.2879	Post-MAST
Stress HC	46.8182	Post-MAST
Stress HC	30	Post-MAST
Stress HC	51.5152	Post-MAST
Stress HC	57.7273	Post-MAST
Stress HC	47.197	Post-MAST
Stress HC	54.2424	Post-MAST
Stress HC	11.1364	Post-MAST
Stress HC	15.3788	Post-MAST
Stress HC	51.1364	Post-MAST
Stress HC	46.2879	Post-MAST
Stress HC	57.7273	Post-MAST
Stress HC	38.4091	Post-MAST
Stress HC	56.8182	Post-MAST
Stress HC	12.1212	Post-MAST
Stress HC	21.5909	Post-MAST
Stress HC	62.1212	Post-MAST
Stress HC	49.6212	Post-MAST
Stress HC	74.5455	Post-MAST
Stress HC	47.6	Post-MAST
Stress HC	51.6	Post-MAST
Stress HC	26.8	Post-MAST
Stress HC	53.2	Post-MAST
Stress HC	44.4	Post-MAST
Stress HC	20.4	Post-MAST
Stress HC	40.4	Post-MAST
Stress HC	31.6	Post-MAST
Stress HC	8.4	Post-MAST
Stress HC	18	Post-MAST
Stress HC	59.6	Post-MAST
Stress HC	10	Post-MAST
Stress HC	4.4	Post-MAST
Stress HC	41.2	Post-MAST
Stress HC	8	Post-MAST
Stress HC	44.4	Post-MAST
Stress HC	34.8	Post-MAST
Stress HC	53.2	Post-MAST
Stress HC	16.4	Post-MAST
Stress MDD	33.2	Post-MAST
Stress MDD	14	Post-MAST
Stress MDD	52.4	Post-MAST
Stress MDD	11.6	Post-MAST
Stress MDD	42	Post-MAST
Stress MDD	68.8	Post-MAST
Stress MDD	66.8	Post-MAST
Stress MDD	42	Post-MAST
Stress MDD	78	Post-MAST
Stress MDD	50	Post-MAST
Stress MDD	57.2	Post-MAST
Stress MDD	58.8	Post-MAST
Stress MDD	42.8	Post-MAST
Stress MDD	62.8	Post-MAST
Stress MDD	46	Post-MAST
Stress MDD	46	Post-MAST
Stress MDD	67.6	Post-MAST
Stress MDD	50	Post-MAST
Stress MDD	34	Post-MAST
Stress MDD	50	Post-MAST
Stress MDD	46.8	Post-MAST
No stress HC	18.8	End
No stress HC	4	End
No stress HC	46	End
No stress HC	41.2	End
No stress HC	6.8	End
No stress HC	31.6	End
No stress HC	22.8	End
No stress HC	40.4	End
No stress HC	49.2	End
No stress HC	25.2	End
No stress HC	34	End
No stress HC	22.8	End
No stress HC	22	End
No stress HC	30	End
No stress HC	22.8	End
Stress HC	38.2576	End
Stress HC	26.2879	End
Stress HC	29.8485	End
Stress HC	31.2121	End
Stress HC	44.3939	End
Stress HC	59.0909	End
Stress HC	45.4545	End
Stress HC	50.0758	End
Stress HC	17.6515	End
Stress HC	11.8182	End
Stress HC	45.1515	End
Stress HC	49.0909	End
Stress HC	51.4394	End
Stress HC	35.303	End
Stress HC	51.4394	End
Stress HC	15	End
Stress HC	20.9091	End
Stress HC	54.1667	End
Stress HC	53.3333	End
Stress HC	55.1515	End
Stress HC	38.8	End
Stress HC	36.4	End
Stress HC	16.4	End
Stress HC	41.2	End
Stress HC	46	End
Stress HC	0	End
Stress HC	36.4	End
Stress HC	26	End
Stress HC	2.4	End
Stress HC	24.4	End
Stress HC	61.2	End
Stress HC	9.2	End
Stress HC	0	End
Stress HC	37.2	End
Stress HC	1.6	End
Stress HC	40.4	End
Stress HC	27.6	End
Stress HC	36.4	End
Stress HC	17.2	End
Stress MDD	32.4	End
Stress MDD	21.2	End
Stress MDD	43.6	End
Stress MDD	10	End
Stress MDD	42.8	End
Stress MDD	60	End
Stress MDD	57.2	End
Stress MDD	28	End
Stress MDD	46	End
Stress MDD	49.2	End
Stress MDD	50.8	End
Stress MDD	54.8	End
Stress MDD	40.4	End
Stress MDD	41.2	End
Stress MDD	47.6	End
Stress MDD	45.2	End
Stress MDD	44.4	End
Stress MDD	50.8	End
Stress MDD	37.2	End
Stress MDD	42.8	End
Stress MDD	44.4	End

## Sheet: Fig 1e
group	cortisol	time
No stress HC	100	Pre-MAST
No stress HC	100	Pre-MAST
No stress HC	100	Pre-MAST
No stress HC	100	Pre-MAST
No stress HC	100	Pre-MAST
No stress HC	100	Pre-MAST
No stress HC	100	Pre-MAST
No stress HC	100	Pre-MAST
No stress HC	100	Pre-MAST
No stress HC	100	Pre-MAST
No stress HC	100	Pre-MAST
No stress HC	100	Pre-MAST
No stress HC	100	Pre-MAST
No stress HC	100	Pre-MAST
No stress HC	100	Pre-MAST
No stress HC	100	Pre-MAST
No stress HC	100	Pre-MAST
No stress HC	100	Pre-MAST
Stress HC	100	Pre-MAST
Stress HC	100	Pre-MAST
Stress HC	100	Pre-MAST
Stress HC	100	Pre-MAST
Stress HC	100	Pre-MAST
Stress HC	100	Pre-MAST
Stress HC	100	Pre-MAST
Stress HC	100	Pre-MAST
Stress HC	100	Pre-MAST
Stress HC	100	Pre-MAST
Stress HC	100	Pre-MAST
Stress HC	100	Pre-MAST
Stress HC	100	Pre-MAST
Stress HC	100	Pre-MAST
Stress HC	100	Pre-MAST
Stress HC	100	Pre-MAST
Stress HC	100	Pre-MAST
Stress HC	100	Pre-MAST
Stress HC	100	Pre-MAST
Stress HC	100	Pre-MAST
Stress HC	100	Pre-MAST
Stress HC	100	Pre-MAST
Stress HC	100	Pre-MAST
Stress HC	100	Pre-MAST
Stress HC	100	Pre-MAST
Stress HC	100	Pre-MAST
Stress HC	100	Pre-MAST
Stress HC	100	Pre-MAST
Stress HC	100	Pre-MAST
Stress HC	100	Pre-MAST
Stress HC	100	Pre-MAST
Stress HC	100	Pre-MAST
Stress HC	100	Pre-MAST
Stress HC	100	Pre-MAST
Stress HC	100	Pre-MAST
Stress HC	100	Pre-MAST
Stress HC	100	Pre-MAST
Stress HC	100	Pre-MAST
Stress HC	100	Pre-MAST
Stress HC	100	Pre-MAST
Stress HC	100	Pre-MAST
Stress HC	100	Pre-MAST
Stress HC	100	Pre-MAST
Stress MDD	100	Pre-MAST
Stress MDD	100	Pre-MAST
Stress MDD	100	Pre-MAST
Stress MDD	100	Pre-MAST
Stress MDD	100	Pre-MAST
Stress MDD	100	Pre-MAST
Stress MDD	100	Pre-MAST
Stress MDD	100	Pre-MAST
Stress MDD	100	Pre-MAST
Stress MDD	100	Pre-MAST
Stress MDD	100	Pre-MAST
Stress MDD	100	Pre-MAST
Stress MDD	100	Pre-MAST
Stress MDD	100	Pre-MAST
Stress MDD	100	Pre-MAST
Stress MDD	100	Pre-MAST
Stress MDD	100	Pre-MAST
Stress MDD	100	Pre-MAST
Stress MDD	100	Pre-MAST
Stress MDD	100	Pre-MAST
Stress MDD	100	Pre-MAST
Stress MDD	100	Pre-MAST
No stress HC	59.39	Post-MAST
No stress HC	125.15	Post-MAST
No stress HC	88.44	Post-MAST
No stress HC	70.43	Post-MAST
No stress HC	94.53	Post-MAST
No stress HC	67.87	Post-MAST
No stress HC	40.95	Post-MAST
No stress HC	81.89	Post-MAST
No stress HC	71.26	Post-MAST
No stress HC	74.07	Post-MAST
No stress HC	101.44	Post-MAST
No stress HC	139.29	Post-MAST
No stress HC	114.65	Post-MAST
No stress HC	81.34	Post-MAST
No stress HC	81.59	Post-MAST
No stress HC	81.39	Post-MAST
No stress HC	100	Post-MAST
No stress HC	104.92	Post-MAST
Stress HC	157.44	Post-MAST
Stress HC	426.06	Post-MAST
Stress HC	64.55	Post-MAST
Stress HC	82.64	Post-MAST
Stress HC	184.93	Post-MAST
Stress HC	82.43	Post-MAST
Stress HC	147.26	Post-MAST
Stress HC	104.17	Post-MAST
Stress HC	384.56	Post-MAST
Stress HC	220.45	Post-MAST
Stress HC	115.88	Post-MAST
Stress HC	169.87	Post-MAST
Stress HC	128.19	Post-MAST
Stress HC	79.01	Post-MAST
Stress HC	80.64	Post-MAST
Stress HC	192.08	Post-MAST
Stress HC	80.32	Post-MAST
Stress HC	129.09	Post-MAST
Stress HC	90.63	Post-MAST
Stress HC	64.52	Post-MAST
Stress HC	81.56	Post-MAST
Stress HC	69.89	Post-MAST
Stress HC	93.34	Post-MAST
Stress HC	253.02	Post-MAST
Stress HC	182.44	Post-MAST
Stress HC	199.09	Post-MAST
Stress HC	50	Post-MAST
Stress HC	107.39	Post-MAST
Stress HC	115.71	Post-MAST
Stress HC	78.32	Post-MAST
Stress HC	80.2	Post-MAST
Stress HC	106.56	Post-MAST
Stress HC	124.21	Post-MAST
Stress HC	87.34	Post-MAST
Stress HC	203.39	Post-MAST
Stress HC	84.81	Post-MAST
Stress HC	87.72	Post-MAST
Stress HC	420.55	Post-MAST
Stress HC	63.61	Post-MAST
Stress HC	341.77	Post-MAST
Stress HC	204.66	Post-MAST
Stress HC	161.76	Post-MAST
Stress HC	187.5	Post-MAST
Stress MDD	115.56	Post-MAST
Stress MDD	165.63	Post-MAST
Stress MDD	75.74	Post-MAST
Stress MDD	107.22	Post-MAST
Stress MDD	75	Post-MAST
Stress MDD	123.78	Post-MAST
Stress MDD	230.53	Post-MAST
Stress MDD	229.94	Post-MAST
Stress MDD	80.74	Post-MAST
Stress MDD	90.46	Post-MAST
Stress MDD	87.05	Post-MAST
Stress MDD	85.33	Post-MAST
Stress MDD	69.41	Post-MAST
Stress MDD	191.61	Post-MAST
Stress MDD	79.75	Post-MAST
Stress MDD	161.25	Post-MAST
Stress MDD	91.38	Post-MAST
Stress MDD	63.08	Post-MAST
Stress MDD	126.77	Post-MAST
Stress MDD	88.73	Post-MAST
Stress MDD	152.17	Post-MAST
Stress MDD	102.38	Post-MAST
No stress HC	45.63	End
No stress HC	96.97	End
No stress HC	68.34	End
No stress HC	73.04	End
No stress HC	180.39	End
No stress HC	133.53	End
No stress HC	27.54	End
No stress HC	99.25	End
No stress HC	81.1	End
No stress HC	47.53	End
No stress HC	145.45	End
No stress HC	157.65	End
No stress HC	97.71	End
No stress HC	82.58	End
No stress HC	73.41	End
No stress HC	82.78	End
No stress HC	88.73	End
No stress HC	138.46	End
Stress HC	188.74	End
Stress HC	347.64	End
Stress HC	42.78	End
Stress HC	79.9	End
Stress HC	226.64	End
Stress HC	59.3	End
Stress HC	158.87	End
Stress HC	74.69	End
Stress HC	303.45	End
Stress HC	195.25	End
Stress HC	98.03	End
Stress HC	164.74	End
Stress HC	90.9	End
Stress HC	84.51	End
Stress HC	65.47	End
Stress HC	145.13	End
Stress HC	66.79	End
Stress HC	112.94	End
Stress HC	70.73	End
Stress HC	51.78	End
Stress HC	57.6	End
Stress HC	90.48	End
Stress HC	83.44	End
Stress HC	345.95	End
Stress HC	120.49	End
Stress HC	118.48	End
Stress HC	68.88	End
Stress HC	82.39	End
Stress HC	73.82	End
Stress HC	70.63	End
Stress HC	71.51	End
Stress HC	101.64	End
Stress HC	88.4	End
Stress HC	67.69	End
Stress HC	127.12	End
Stress HC	77.22	End
Stress HC	53.63	End
Stress HC	196.35	End
Stress HC	51.11	End
Stress HC	148.73	End
Stress HC	179.49	End
Stress HC	148.32	End
Stress HC	72.73	End
Stress MDD	102.22	End
Stress MDD	179.69	End
Stress MDD	39.29	End
Stress MDD	157.22	End
Stress MDD	101.28	End
Stress MDD	138.92	End
Stress MDD	199.3	End
Stress MDD	116.38	End
Stress MDD	92.22	End
Stress MDD	66.39	End
Stress MDD	60.71	End
Stress MDD	102.22	End
Stress MDD	62.94	End
Stress MDD	105.59	End
Stress MDD	68.35	End
Stress MDD	128.5	End
Stress MDD	51.03	End
Stress MDD	76.15	End
Stress MDD	223.23	End
Stress MDD	109.58	End
Stress MDD	99.03	End
Stress MDD	69.64	End

## Sheet: Fig 1f
Stressful	group
1	No stress HC
1	No stress HC
1	No stress HC
1	No stress HC
1	No stress HC
1	No stress HC
1	No stress HC
2	No stress HC
1	No stress HC
1	No stress HC
1	No stress HC
1	No stress HC
1	No stress HC
1	No stress HC
1	No stress HC
4	Stress HC
3	Stress HC
4	Stress HC
4	Stress HC
4	Stress HC
4	Stress HC
3	Stress HC
3	Stress HC
3	Stress HC
4	Stress HC
2	Stress HC
4	Stress HC
5	Stress HC
5	Stress HC
4	Stress HC
3	Stress HC
4	Stress HC
2	Stress HC
3	Stress HC
2	Stress HC
4	Stress HC
2	Stress HC
4	Stress HC
4	Stress HC
5	Stress HC
1	Stress HC
3	Stress HC
3	Stress HC
4	Stress HC
4	Stress HC
5	Stress HC
3	Stress HC
4	Stress HC
1	Stress HC
4	Stress HC
5	Stress HC
4	Stress HC
4	Stress HC
4	Stress HC
4	Stress HC
3	Stress HC
1	Stress HC
2	Stress HC
3	Stress HC
5	Stress HC
4	Stress MDD
4	Stress MDD
2	Stress MDD
5	Stress MDD
2	Stress MDD
4	Stress MDD
4	Stress MDD
3	Stress MDD
5	Stress MDD
5	Stress MDD
4	Stress MDD
5	Stress MDD
4	Stress MDD
3	Stress MDD
3	Stress MDD
4	Stress MDD
3	Stress MDD
4	Stress MDD
3	Stress MDD
3	Stress MDD
4	Stress MDD
4	Stress MDD

## Sheet: Fig 2a-d
Stress HC			Stress HC replication			No stress HC			Stress MDD
PSS	% Change Glu/Cr		PSS	% Change Glu/Cr		PSS	% Change Glu/Cr		PSS	% Change Glu/Cr
6	33.1371		9	-1.75425		18	2.26185		27	-49.9251
8	-5.30015		2	5.15934		18	24.6812		16	5.80816
5	21.858		4	8.37248		10	-15.5613		22	-0.619732
5	26.9116		5	-11.3938		13	28.0923		21	5.6657
7	70.3324		5	68.6756		22	-32.359		25	37.5122
4	-14.7333		9	-34.1049		24	3.99964		38	-2.89983
7	13.7583		4	29.1978		10	-18.0938		24	38.0597
2	25.2321		7	90.1015		10	-13.3481		31	7.03483
9	17.5964		6	-11.0567		13	1.87122		33	57.6327
11	-24.82		7	2.80106		17	6.55024		25	-22.9662
13	-27.7081		8	39.7345		10	3.36537		36	-23.9127
11	-36.8006		5	2.78456		8	-31.3942		37	-10.4505
11	48.1426		9	-26.7447		6	22.0287		34	36.663
13	-1.88085		3	39.7123		8	-27.4054		31	44.8612
13	3.601		13	10.5954		6	-0.377534		28	22.4133
15	10.8062		12	-43.0648		7	22.6182		32	-10.8325
11	-9.7434		10	-23.3407		9	-8.92059		22	26.891
14	-16.7061		14	1.77358		9	-4.66252		30	-21.8974
14	-6.92917		14	4.37995					22	-30.6429
14	-28.2103		23	-27.8983					28	-10.7104
10	-4.21823		14	-30.5414					27	-24.5423
10	-1.9184		15	-3.52275					23	-46.6466
12	32.551								20	-10.9316
14	-28.4734
14	12.2955

## Sheet: Fig 2e-h
Stress HC			Stress HC replication			No stress HC			Stress MDD
Glu_Cr Session 1	Glu_Cr Session 2		Glu_Cr Session 1	Glu_Cr Session 2		Glu_Cr Session 1	Glu_Cr Session 2		Glu_Cr Session 1	Glu_Cr Session 2
0.925126	1.23168		1.22429	1.20281		1.01047	1.03332		1.18488	0.59333
0.718364	0.68029		0.490186	0.515477		0.586807	0.731638		0.81126	0.858379
0.846267	1.03124		0.809544	0.877323		1.01479	0.856874		1.21461	1.20709
0.750364	0.9523		1.03384	0.916042		0.730248	0.935392		0.768787	0.812345
0.777731	1.32473		0.752494	1.26927		1.11682	0.755431		0.824131	1.13328
1.14353	0.975049		0.830876	0.547507		1.12285	1.16776		1.25845	1.22196
1.03101	1.17285		0.900228	1.16307		1.19471	0.978544		0.820922	1.13336
0.870964	1.09073		0.658136	1.25113		0.978308	0.847722		1.15434	1.23555
0.841035	0.989026		1.12149	0.997493		0.749723	0.763752		1.02875	1.62165
1.2999	0.977266		1.11353	1.14472		1.23788	1.31896		0.927505	0.714492
1.28297	0.927483		0.877579	1.22628		1.04688	1.08211		0.81693	0.62158
0.981573	0.620348		1.0642	1.09383		1.28527	0.881769		1.14591	1.02615
0.760476	1.12659		1.26456	0.926358		0.781144	0.95322		0.805627	1.10099
0.945312	0.927532		0.872179	1.21854		1.13496	0.823919		0.799237	1.15778
1.04088	1.07836		0.910668	1.00716		0.90245	0.899043		0.919744	1.12589
0.976443	1.08196		1.05145	0.598645		0.771886	0.946473		1.09807	0.979123
0.97198	0.877276		0.719128	0.551278		1.26168	1.14913		0.86528	1.09796
1.10576	0.921029		1.2467	1.26882		0.783304	0.746782		1.1392	0.889742
1.0037	0.934151		0.797579	0.832513					1.1342	0.786645
0.960185	0.689314		0.938262	0.676502					0.940349	0.839635
0.957394	0.917009		1.22023	0.847554					1.18388	0.893331
0.925551	0.907795		1.189	1.14711					0.911632	0.486387
0.909531	1.20559								1.00824	0.898023
1.18051	0.844378
0.789447	0.886514

## Sheet: Fig 3a-b
Group	PSS	% Change Glu/Cr
HC stress	6	33.14
HC stress	8	-5.3
HC stress	5	21.86
HC stress	5	26.91
HC stress	7	70.33
HC stress	11	-24.82
HC stress	13	-27.71
HC stress	11	-36.8
HC stress	11	48.14
HC stress	13	-1.88
HC stress	13	3.6
HC stress	15	10.81
HC stress	4	-14.73
HC stress	11	-9.74
HC stress	14	-16.71
HC stress	14	-6.93
HC stress	14	-28.21
HC stress	7	13.76
HC stress	10	-4.22
HC stress	2	25.23
HC stress	10	-1.92
HC stress	12	32.55
HC stress	14	-28.47
HC stress	14	12.3
HC stress	9	17.6
HC stress replication	13	10.6
HC stress replication	12	-43.06
HC stress replication	9	-1.75
HC stress replication	2	5.16
HC stress replication	10	-23.34
HC stress replication	14	1.77
HC stress replication	4	8.37
HC stress replication	5	-11.39
HC stress replication	14	4.38
HC stress replication	5	68.68
HC stress replication	23	-27.9
HC stress replication	9	-34.1
HC stress replication	4	29.2
HC stress replication	7	90.1
HC stress replication	6	-11.06
HC stress replication	7	2.8
HC stress replication	8	39.73
HC stress replication	5	2.78
HC stress replication	9	-26.74
HC stress replication	14	-30.54
HC stress replication	15	-3.52
HC stress replication	3	39.71
MDD stress	27	-49.93
MDD stress	16	5.81
MDD stress	22	-0.62
MDD stress	21	5.67
MDD stress	25	37.51
MDD stress	38	-2.9
MDD stress	24	38.06
MDD stress	31	7.03
MDD stress	33	57.63
MDD stress	25	-22.97
MDD stress	36	-23.91
MDD stress	37	-10.45
MDD stress	34	36.66
MDD stress	31	44.86
MDD stress	28	22.41
MDD stress	32	-10.83
MDD stress	22	26.89
MDD stress	30	-21.9
MDD stress	22	-30.64
MDD stress	28	-10.71
MDD stress	27	-24.54
MDD stress	23	-46.65
MDD stress	20	-10.93

## Sheet: Fig 3c
Subj_Code_3C	PSS	Glu_Percent_Change	Glx_Percent_Change	Cho_Percent_Change	Sex_dummy (1 male, 0 female)	Age			Effect Size	Lower (95% CI)	Upper (95%CI)
1	6	33.1371	17.5799	36.9469	1	25		Cho	-0.141	-0.453	0.027
2	8	-5.30015	-16.2579	43.2908	1	26		Glu	-0.346	-0.551	-0.15
3	5	21.858	42.2213	15.1316	0	19		Glx	-0.382	-0.587	-0.154
4	5	26.9116	53.6153	-28.1983	0	23
5	7	70.3324	35.6472	8.17535	0	25
6	11	-24.82	-25.2513	-12.2474	0	23
7	13	-27.7081	-29.1032	8.57333	0	19
8	11	-36.8006	-28.2398	-3.58501	0	25
9	11	48.1426	34.7198	7.01103	0	30
10	13	-1.88085	-1.97628	14.5987	0	31
11	13	3.601	5.14391	-12.3369	1	27
12	15	10.8062	6.46827	5.13187	1	37
13	4	-14.7333	-25.898	13.0024	1	22
14	11	-9.7434	-14.4228	-7.45951	0	24
15	14	-16.7061	-17.0906	-11.6124	0	19
16	14	-6.92917	-7.4053	25.0833	1	43
17	14	-28.2103	-18.6632	7.2708	1	27
18	7	13.7583	3.79758	78.622	0	22
19	10	-4.21823	17.4362	-51.9702	1	28
20	2	25.2321	35.1034	18.3089	0	39
21	10	-1.9184	-9.08166	-0.366619	1	18
22	12	32.551	41.6424	-2.00876	1	28
23	14	-28.4734	-25.0441	1.07621	0	23
24	14	12.2955	1.86151	-9.62474	0	22
25	9	17.5964	14.4467	205.738	0	26
26	13	10.5954	10.292	-17.8857	0	25
27	12	-43.0648	-41.0471	-3.44118	1	22
28	9	-1.75425	-1.42666	10.2968	0	32
29	2	5.15934	13.8894	59.4645	0	30
30	10	-23.3407	-22.7946	1.82008	0	26
31	14	1.77358	0.38991	7.07207	0	25
32	4	8.37248	0.384849	-3.38696	0	46
33	5	-11.3938	-5.51544	0.325411	0	22
34	14	4.37996	1.86955	3.09562	1	32
35	5	68.6756	68.6608	9.41502	0	22
36	23	-27.8983	-29.3403	17.892	1	23
37	9	-34.1049	-33.0257	-44.5884	0	23
38	4	29.1978	29.1431	10.4023	0	35
39	7	90.1015	67.2466	17.363	0	44
40	6	-11.0567	-11.0849	-10.9497	0	37
41	7	2.80106	3.46589	-0.201737	0	21
42	8	39.7345	36.1434	26.717	1	25
43	5	2.78456	1.70755	11.0732	0	29
44	9	-26.7447	-29.5355	3.55479	1	21
45	14	-30.5414	-27.9413	-7.853	0	19
46	15	-3.52275	0.850055	12.0862	0	21
47	3	39.7123	35.9146	35.3595	0	44

## Sheet: Fig 4a
Group	Value	Variable
Stress HC Replication	9.32432	Positive affect
Stress HC Replication	7.06818	Positive affect
Stress HC Replication	7.27419	Positive affect
Stress HC Replication	9.62338	Positive affect
Stress HC Replication	9	Positive affect
Stress HC Replication	8.76471	Positive affect
Stress HC Replication	11.9853	Positive affect
Stress HC Replication	8.38571	Positive affect
Stress HC Replication	9.14583	Positive affect
Stress HC Replication	8.90244	Positive affect
Stress HC Replication	10.3696	Positive affect
Stress HC Replication	9.69697	Positive affect
Stress HC Replication	12.1628	Positive affect
Stress HC Replication	9.60294	Positive affect
Stress HC Replication	10.7143	Positive affect
Stress HC Replication	7.84314	Positive affect
Stress HC Replication	9.72881	Positive affect
Stress HC Replication	6.96471	Positive affect
Stress HC Replication	7.69072	Positive affect
Stress HC Replication	10.8875	Positive affect
Stress MDD	9.58228	Positive affect
Stress MDD	8.98864	Positive affect
Stress MDD	5.89333	Positive affect
Stress MDD	6.5	Positive affect
Stress MDD	6.81356	Positive affect
Stress MDD	8.1875	Positive affect
Stress MDD	7.16667	Positive affect
Stress MDD	5.59375	Positive affect
Stress MDD	5.23438	Positive affect
Stress MDD	5.18462	Positive affect
Stress MDD	5.87671	Positive affect
Stress MDD	6.25	Positive affect
Stress MDD	5.80597	Positive affect
Stress MDD	8.38462	Positive affect
Stress MDD	6.48101	Positive affect
Stress MDD	7.95	Positive affect
Stress MDD	5.81395	Positive affect
Stress MDD	5.85246	Positive affect
Stress HC Replication	4.35135	Negative affect
Stress HC Replication	3.86364	Negative affect
Stress HC Replication	3.22581	Negative affect
Stress HC Replication	3.02597	Negative affect
Stress HC Replication	3.35185	Negative affect
Stress HC Replication	3.16176	Negative affect
Stress HC Replication	3.27941	Negative affect
Stress HC Replication	3.71429	Negative affect
Stress HC Replication	3.39583	Negative affect
Stress HC Replication	5.60976	Negative affect
Stress HC Replication	3.30435	Negative affect
Stress HC Replication	3.36364	Negative affect
Stress HC Replication	3.25581	Negative affect
Stress HC Replication	3.22059	Negative affect
Stress HC Replication	3.05714	Negative affect
Stress HC Replication	3.2549	Negative affect
Stress HC Replication	3.18644	Negative affect
Stress HC Replication	3.96471	Negative affect
Stress HC Replication	3.81443	Negative affect
Stress HC Replication	3.3125	Negative affect
Stress MDD	3.78481	Negative affect
Stress MDD	3.44318	Negative affect
Stress MDD	6.57333	Negative affect
Stress MDD	7.21212	Negative affect
Stress MDD	7.9661	Negative affect
Stress MDD	5.64063	Negative affect
Stress MDD	3.86667	Negative affect
Stress MDD	7.03125	Negative affect
Stress MDD	4.09375	Negative affect
Stress MDD	4.53846	Negative affect
Stress MDD	8.28767	Negative affect
Stress MDD	5.53125	Negative affect
Stress MDD	8.23881	Negative affect
Stress MDD	4.94872	Negative affect
Stress MDD	6.24051	Negative affect
Stress MDD	6.66667	Negative affect
Stress MDD	4.4186	Negative affect
Stress MDD	4.32787	Negative affect
Stress HC Replication	1.01887	Expectation inaccuracy
Stress HC Replication	1.34615	Expectation inaccuracy
Stress HC Replication	0.85294	Expectation inaccuracy
Stress HC Replication	0.45763	Expectation inaccuracy
Stress HC Replication	0.60526	Expectation inaccuracy
Stress HC Replication	1.07143	Expectation inaccuracy
Stress HC Replication	0.20833	Expectation inaccuracy
Stress HC Replication	1.3913	Expectation inaccuracy
Stress HC Replication	0.54839	Expectation inaccuracy
Stress HC Replication	1.27273	Expectation inaccuracy
Stress HC Replication	0.70588	Expectation inaccuracy
Stress HC Replication	0.62	Expectation inaccuracy
Stress HC Replication	0.28571	Expectation inaccuracy
Stress HC Replication	0.15385	Expectation inaccuracy
Stress HC Replication	0.89474	Expectation inaccuracy
Stress HC Replication	0.25	Expectation inaccuracy
Stress HC Replication	0.60465	Expectation inaccuracy
Stress HC Replication	0.79688	Expectation inaccuracy
Stress HC Replication	1	Expectation inaccuracy
Stress HC Replication	0.517241	Expectation inaccuracy
Stress MDD	0.98077	Expectation inaccuracy
Stress MDD	0.14634	Expectation inaccuracy
Stress MDD	1.05882	Expectation inaccuracy
Stress MDD	1	Expectation inaccuracy
Stress MDD	1.5	Expectation inaccuracy
Stress MDD	2	Expectation inaccuracy
Stress MDD	0.8	Expectation inaccuracy
Stress MDD	2.33333	Expectation inaccuracy
Stress MDD	0.94444	Expectation inaccuracy
Stress MDD	1.85185	Expectation inaccuracy
Stress MDD	0.97561	Expectation inaccuracy
Stress MDD	0.53659	Expectation inaccuracy
Stress MDD	0.8125	Expectation inaccuracy
Stress MDD	0.95	Expectation inaccuracy
Stress MDD	0.875	Expectation inaccuracy
Stress MDD	1.28	Expectation inaccuracy
Stress MDD	0.80769	Expectation inaccuracy
Stress MDD	0.8	Expectation inaccuracy
Stress HC Replication	-2	Optimistic expectations
Stress HC Replication	-2.85714	Optimistic expectations
Stress HC Replication	-1.125	Optimistic expectations
Stress HC Replication	-1.3	Optimistic expectations
Stress HC Replication	-2	Optimistic expectations
Stress HC Replication	-4	Optimistic expectations
Stress HC Replication	-2.53333	Optimistic expectations
Stress HC Replication	-1.25	Optimistic expectations
Stress HC Replication	-1.875	Optimistic expectations
Stress HC Replication	-1.25	Optimistic expectations
Stress HC Replication	-1.11111	Optimistic expectations
Stress HC Replication	-2	Optimistic expectations
Stress HC Replication	-5	Optimistic expectations
Stress HC Replication	-2.28571	Optimistic expectations
Stress HC Replication	-1	Optimistic expectations
Stress HC Replication	-1.22222	Optimistic expectations
Stress HC Replication	-1.72727	Optimistic expectations
Stress HC Replication	-1.5	Optimistic expectations
Stress HC Replication	-1.44444	Optimistic expectations
Stress MDD	-1.53333	Optimistic expectations
Stress MDD	-1	Optimistic expectations
Stress MDD	-2	Optimistic expectations
Stress MDD	-1.71429	Optimistic expectations
Stress MDD	-2.33333	Optimistic expectations
Stress MDD	-2.58333	Optimistic expectations
Stress MDD	-1.61538	Optimistic expectations
Stress MDD	-2	Optimistic expectations
Stress MDD	-1.44444	Optimistic expectations
Stress MDD	-2.83333	Optimistic expectations
Stress MDD	-1.4	Optimistic expectations
Stress MDD	-1.6	Optimistic expectations
Stress MDD	-1.63636	Optimistic expectations
Stress MDD	-1.6	Optimistic expectations
Stress MDD	-1.30769	Optimistic expectations
Stress MDD	-2	Optimistic expectations
Stress MDD	-1	Optimistic expectations
Stress MDD	-1.2	Optimistic expectations
Stress HC Replication	1.8	Pessimistic expectations
Stress HC Replication	1.5	Pessimistic expectations
Stress HC Replication	1.53846	Pessimistic expectations
Stress HC Replication	1.92857	Pessimistic expectations
Stress HC Replication	1	Pessimistic expectations
Stress HC Replication	1.38095	Pessimistic expectations
Stress HC Replication	2	Pessimistic expectations
Stress HC Replication	1.73333	Pessimistic expectations
Stress HC Replication	1.09091	Pessimistic expectations
Stress HC Replication	1.44444	Pessimistic expectations
Stress HC Replication	1	Pessimistic expectations
Stress HC Replication	1.10526	Pessimistic expectations
Stress HC Replication	2	Pessimistic expectations
Stress HC Replication	1	Pessimistic expectations
Stress HC Replication	1	Pessimistic expectations
Stress HC Replication	1.16667	Pessimistic expectations
Stress HC Replication	1.07143	Pessimistic expectations
Stress HC Replication	1.68421	Pessimistic expectations
Stress HC Replication	1.73333	Pessimistic expectations
Stress HC Replication	1.0625	Pessimistic expectations
Stress MDD	1.33333	Pessimistic expectations
Stress MDD	1.33333	Pessimistic expectations
Stress MDD	1.73333	Pessimistic expectations
Stress MDD	1.68421	Pessimistic expectations
Stress MDD	1.88889	Pessimistic expectations
Stress MDD	3	Pessimistic expectations
Stress MDD	1.375	Pessimistic expectations
Stress MDD	2.5	Pessimistic expectations
Stress MDD	1.75	Pessimistic expectations
Stress MDD	2.35714	Pessimistic expectations
Stress MDD	1.73333	Pessimistic expectations
Stress MDD	1.2	Pessimistic expectations
Stress MDD	1.4	Pessimistic expectations
Stress MDD	1.22222	Pessimistic expectations
Stress MDD	1.6	Pessimistic expectations
Stress MDD	1.77778	Pessimistic expectations
Stress MDD	1.30769	Pessimistic expectations
Stress MDD	1.06667	Pessimistic expectations
Stress HC Replication	1.78378	Expected outcome
Stress HC Replication	2.62791	Expected outcome
Stress HC Replication	1.19672	Expected outcome
Stress HC Replication	3.54545	Expected outcome
Stress HC Replication	2.12963	Expected outcome
Stress HC Replication	2.32353	Expected outcome
Stress HC Replication	3.95588	Expected outcome
Stress HC Replication	2.04286	Expected outcome
Stress HC Replication	2.8125	Expected outcome
Stress HC Replication	1.92683	Expected outcome
Stress HC Replication	3.54348	Expected outcome
Stress HC Replication	2.39394	Expected outcome
Stress HC Replication	3.62791	Expected outcome
Stress HC Replication	3.80882	Expected outcome
Stress HC Replication	2.82857	Expected outcome
Stress HC Replication	3.7	Expected outcome
Stress HC Replication	3.10345	Expected outcome
Stress HC Replication	1.42169	Expected outcome
Stress HC Replication	2.15464	Expected outcome
Stress HC Replication	3.025	Expected outcome
Stress MDD	2.64557	Expected outcome
Stress MDD	3.84091	Expected outcome
Stress MDD	1.89333	Expected outcome
Stress MDD	1.54545	Expected outcome
Stress MDD	-0.28814	Expected outcome
Stress MDD	2.28125	Expected outcome
Stress MDD	1.65	Expected outcome
Stress MDD	0.0625	Expected outcome
Stress MDD	2.32813	Expected outcome
Stress MDD	0.96923	Expected outcome
Stress MDD	0.49315	Expected outcome
Stress MDD	0.31148	Expected outcome
Stress MDD	0.62687	Expected outcome
Stress MDD	1.71795	Expected outcome
Stress MDD	0.92405	Expected outcome
Stress MDD	1.98305	Expected outcome
Stress MDD	2.53488	Expected outcome
Stress MDD	1.16393	Expected outcome
Stress HC Replication	2.20588	Experienced outcome
Stress HC Replication	2.33333	Experienced outcome
Stress HC Replication	1.55263	Experienced outcome
Stress HC Replication	3.97297	Experienced outcome
Stress HC Replication	1.89744	Experienced outcome
Stress HC Replication	2.52174	Experienced outcome
Stress HC Replication	3.87097	Experienced outcome
Stress HC Replication	1.83333	Experienced outcome
Stress HC Replication	3.02174	Experienced outcome
Stress HC Replication	1.58333	Experienced outcome
Stress HC Replication	3.36667	Experienced outcome
Stress HC Replication	2.6	Experienced outcome
Stress HC Replication	3.69048	Experienced outcome
Stress HC Replication	3.8209	Experienced outcome
Stress HC Replication	2	Experienced outcome
Stress HC Replication	3.92157	Experienced outcome
Stress HC Replication	3.11864	Experienced outcome
Stress HC Replication	1.66667	Experienced outcome
Stress HC Replication	2.18841	Experienced outcome
Stress HC Replication	3.13043	Experienced outcome
Stress MDD	2.79412	Experienced outcome
Stress MDD	3.92727	Experienced outcome
Stress MDD	1.64789	Experienced outcome
Stress MDD	1.57895	Experienced outcome
Stress MDD	0.5	Experienced outcome
Stress MDD	2.43548	Experienced outcome
Stress MDD	1.21429	Experienced outcome
Stress MDD	0.4	Experienced outcome
Stress MDD	2.59184	Experienced outcome
Stress MDD	1.525	Experienced outcome
Stress MDD	0.69811	Experienced outcome
Stress MDD	0.25926	Experienced outcome
Stress MDD	0.81967	Experienced outcome
Stress MDD	1.74074	Experienced outcome
Stress MDD	0.875	Experienced outcome
Stress MDD	1.80556	Experienced outcome
Stress MDD	2.58974	Experienced outcome
Stress MDD	1.52632	Experienced outcome

## Sheet: Fig 4b
Group	MGR	Pessimistic expectations
Stress HC replication	15.16	1.8
Stress HC replication	-41.6	1.5
Stress HC replication	-9.56	1.53846
Stress HC replication	-24.3	1.92857
Stress HC replication	-28.06	1
Stress HC replication	9.43	1.38095
Stress HC replication	-14.9	2
Stress HC replication	-31.58	1.73333
Stress HC replication	12.03	1.09091
Stress HC replication	48.49	1.0625
Stress HC replication	7.59	1.44444
Stress HC replication	-41.91	1
Stress HC replication	5.92	1.10526
Stress HC replication	76.11	2
Stress HC replication	-28.15	1
Stress HC replication	28.83	1
Stress HC replication	-17.4	1.16667
Stress HC replication	-34.55	1.07143
Stress HC replication	-22.89	1.68421
Stress HC replication	7.23	1.73333
Stress MDD	31.78	1.33333
Stress MDD	34.97	1.33333
Stress MDD	78.99	1.73333
Stress MDD	76.64	1.68421
Stress MDD	67.27	1.88889
Stress MDD	124.05	3
Stress MDD	18.71	1.375
Stress MDD	51.79	2.5
Stress MDD	68.34	1.75
Stress MDD	106.18	2.35714
Stress MDD	105.1	1.73333
Stress MDD	73.37	1.2
Stress MDD	59.29	1.4
Stress MDD	35.25	1.22222
Stress MDD	1.76	1.6
Stress MDD	23.32	1.77778
Stress MDD	-11.15	1.30769
Stress MDD	15.28	1.06667

## Sheet: Fig 4c
Subj_Code_Fig4c	Mean_Expected_Outcome	Mean_Experienced_Outcome	Optimistic_Expectations	Mean_Pos_Affect	Expectation_Inaccuracy	Mean_Neg_Affect	Pessimistic_Expectations	Residual_MGR	Sex_dummy (1 = male, 0 = female)	Age	Patient (0=HC, 1=MDD)			Effect Size	Lower (95% CI)	Upper (95%CI)
1	1.78378	2.20588	-2	9.32432	1.01887	4.35135	1.8	15.1574	0	25	0		Expected outcome	-0.225	-0.542	0.082
2	2.62791	2.33333	-2.85714	7.06818	1.34615	3.86364	1.5	-41.5958	1	22	0		Experienced outcome	-0.181	-0.512	0.141
3	1.19672	1.55263	-1.125	7.27419	0.852941	3.22581	1.53846	-9.56425	0	32	0		Positive affect	0.123	-0.291	0.431
4	3.54545	3.97297	NA	9.62338	0.457627	3.02597	1.92857	-24.3017	0	30	0		Negative affect	0.341	0.066	0.597
5	2.12963	1.89744	-1.3	9	0.605263	3.35185	1	-28.0577	0	26	0		Expectation inaccuracy	0.33	0.003	0.625
6	2.32353	2.52174	-2	8.76471	1.07143	3.16176	1.38095	9.42858	0	25	0		Pessimistic expectations	0.441	0.075	0.713
7	3.95588	3.87097	-4	11.9853	0.208333	3.27941	2	-14.9025	0	46	0		Optimistic expectations	-0.085	-0.646	0.264
8	2.04286	1.83333	-2.53333	8.38571	1.3913	3.71429	1.73333	-31.5758	0	22	0
9	2.8125	3.02174	-1.25	9.14583	0.548387	3.39583	1.09091	12.035	1	32	0
10	3.025	3.13043	-1.44444	10.8875	0.517241	3.3125	1.0625	48.4936	0	22	0
11	1.92683	1.58333	-1.875	8.90244	1.27273	5.60976	1.44444	7.59365	1	23	0
12	3.54348	3.36667	-1.25	10.3696	0.705882	3.30435	1	-41.9149	0	23	0
13	2.39394	2.6	-1.11111	9.69697	0.62	3.36364	1.10526	5.92283	0	35	0
14	3.62791	3.69048	-2	12.1628	0.285714	3.25581	2	76.1055	0	44	0
15	3.80882	3.8209	-5	9.60294	0.153846	3.22059	1	-28.1457	0	37	0
16	2.82857	2	-2.28571	10.7143	0.894737	3.05714	1	28.8315	1	25	0
17	3.7	3.92157	-1	7.84314	0.25	3.2549	1.16667	-17.3974	0	29	0
18	3.10345	3.11864	-1.22222	9.72881	0.604651	3.18644	1.07143	-34.5547	1	21	0
19	1.42169	1.66667	-1.72727	6.96471	0.796875	3.96471	1.68421	-22.8864	0	19	0
20	2.15464	2.18841	-1.5	7.69072	1	3.81443	1.73333	7.22525	0	21	0
21	2.64557	2.79412	-1.53333	9.58228	0.980769	3.78481	1.33333	31.7793	1	21	1
22	3.84091	3.92727	-1	8.98864	0.146341	3.44318	1.33333	34.9717	0	33	1
23	1.89333	1.64789	-2	5.89333	1.05882	6.57333	1.73333	78.9872	0	24	1
24	1.54545	1.57895	-1.71429	6.5	1	7.21212	1.68421	76.6447	0	26	1
25	-0.288136	0.5	-2.33333	6.81356	1.5	7.9661	1.88889	67.2708	0	19	1
26	2.28125	2.43548	-2.58333	8.1875	2	5.64062	3	124.055	0	24	1
27	1.65	1.21429	-1.61538	7.16667	0.8	3.86667	1.375	18.7118	0	24	1
28	0.0625	0.4	-2	5.59375	2.33333	7.03125	2.5	51.7883	1	20	1
29	2.32812	2.59184	-1.44444	5.23438	0.944444	4.09375	1.75	68.3435	0	40	1
30	0.969231	1.525	-2.83333	5.18462	1.85185	4.53846	2.35714	106.178	0	37	1
31	0.493151	0.698113	-1.4	5.87671	0.97561	8.28767	1.73333	105.097	0	33	1
32	0.311475	0.259259	-1.6	6.25	0.536585	5.53125	1.2	73.3703	1	28	1
33	0.626866	0.819672	-1.63636	5.80597	0.8125	8.23881	1.4	59.29	1	21	1
34	1.71795	1.74074	-1.6	8.38462	0.95	4.94872	1.22222	35.2456	0	25	1
35	0.924051	0.875	-1.30769	6.48101	0.875	6.24051	1.6	1.75613	0	33	1
36	1.98305	1.80556	-2	7.95	1.28	6.66667	1.77778	23.3217	0	21	1
37	2.53488	2.58974	-1	5.81395	0.807692	4.4186	1.30769	-11.1546	0	36	1
38	1.16393	1.52632	-1.2	5.85246	0.8	4.32787	1.06667	15.2814	1	25	1
