# Supplementary material for: Reduced adaptation of glutamatergic stress response is associated with pessimistic expectations in depression
Source: Nat Commun. 2021 May 26;12:3166. doi: 10.1038/s41467-021-23284-9 (PMC8155144; doi:10.1038/s41467-021-23284-9)
Supplement: Supplementary file 3 — Source Data [file 41467_2021_23284_MOESM3_ESM.zip › SourceData_Supplemental.xlsx]

## Sheet: SupFig1a-d
Stress HC			Stress HC replication			No stress HC			Stress MDD
PSS	% Change Glx/Cr		PSS	% Change Glx/Cr		PSS	% Change Glx/Cr		PSS	% Change Glx/Cr
6	17.5799		9	-1.42666		18	3.30486		27	-36.6598
8	-16.2579		2	13.8894		18	11.8351		16	-9.26332
5	42.2213		4	0.384849		10	-13.453		22	-5.04581
5	53.6153		5	-5.51544		13	21.2784		21	-3.03717
7	35.6472		5	68.6608		22	-38.1163		25	43.643
4	-25.898		9	-33.0257		24	0.970438		38	3.02502
7	3.79758		4	29.1431		10	-19.7283		24	34.4972
2	35.1034		7	67.2466		10	-10.2272		31	7.42714
9	14.4467		6	-11.0849		13	-0.373441		33	49.8654
11	-25.2513		7	3.46589		17	7.11332		25	-14.3487
13	-29.1032		8	36.1434		10	6.02073		36	-22.5101
11	-28.2398		5	1.70755		8	-30.6864		37	-16.5904
11	34.7198		9	-29.5355		6	16.8735		34	36.4896
13	-1.97628		3	35.9146		8	-31.8292		31	52.8965
13	5.14391		13	10.292		6	9.11317		28	32.4958
15	6.46827		12	-41.0471		7	32.6042		32	-13.3568
11	-14.4228		10	-22.7946		9	-4.78042		22	26.9533
14	-17.0906		14	0.38991		9	-4.64343		30	-24.0321
14	-7.4053		14	1.86955					22	-18.7722
14	-18.6632		23	-29.3403					28	-5.01123
10	17.4362		14	-27.9413					27	-21.5178
10	-9.08166		15	0.850055					23	-36.3865
12	41.6424								20	-12.4139
14	-25.0441
14	1.86151

## Sheet: SupFig1e-h
Stress HC			Stress HC replication			No stress HC			Stress MDD
Glx_Cr Session 1	Glx_Cr Session 2		Glx_Cr Session 1	Glx_Cr Session 2		Glx_Cr Session 1	Glx_Cr Session 2		Glx_Cr Session 1	Glx_Cr Session 2
1.2897	1.51642		1.46793	1.44699		1.3045	1.34761		1.51552	0.959932
1.00957	0.845431		0.666375	0.75893		0.758532	0.848305		1.11223	1.0092
0.983234	1.39837		1.11874	1.12305		1.22944	1.06404		1.56401	1.48509
1.01835	1.56433		1.2111	1.1443		0.946882	1.14836		1.06461	1.03228
1.16393	1.57884		0.981693	1.65573		1.50234	0.929704		0.989435	1.42125
1.63564	1.21204		1.10417	0.739509		1.41802	1.43178		1.56716	1.61457
1.38139	1.43385		1.06668	1.37754		1.37893	1.10689		1.03131	1.38709
1.04898	1.4172		0.862999	1.44334		1.19756	1.07508		1.42664	1.5326
1.07182	1.22666		1.31325	1.16768		0.956512	0.95294		1.22589	1.83718
1.58389	1.18394		1.2865	1.33109		1.52277	1.63109		1.19312	1.02192
1.5834	1.12258		1.05647	1.43831		1.3212	1.40075		1.03364	0.800962
1.31486	0.943544		1.28899	1.311		1.52109	1.05432		1.41264	1.17828
1.00815	1.35818		1.48681	1.04767		1.18388	1.38365		1.02922	1.40478
1.23328	1.20891		1.02766	1.39674		1.48723	1.01385		0.982596	1.50235
1.35338	1.423		1.10821	1.22227		1.15762	1.26311		1.1032	1.4617
1.26885	1.35092		1.29995	0.766359		0.887778	1.17723		1.36942	1.1865
1.31357	1.12412		1.01118	0.780684		1.59437	1.51815		0.991728	1.25903
1.38006	1.1442		1.50264	1.5085		0.92175	0.878949		1.37792	1.04677
1.30182	1.20541		1.007	1.02583					1.43435	1.16509
1.26806	1.0314		1.15116	0.813404					1.11055	1.0549
1.27606	1.49856		1.44356	1.04021					1.39632	1.09587
1.35515	1.23208		1.39142	1.40325					1.12073	0.712938
1.12409	1.59219								1.2125	1.06198
1.42366	1.06712
1.09817	1.11862

## Sheet: SupFig2
Glu/Cr Session 1	Glu/Cr Session 2		NAA/Cr Session 1	NAA/Cr Session 2
0.925126	1.23168		1.12667	1.33387
0.718364	0.68029		1.01332	1.2794
0.846267	1.03124		1.17174	1.289
0.750364	0.9523		0.780996	1.05864
0.777731	1.32473		1.17799	1.21591
1.14353	0.975049		1.08526	1.22928
1.03101	1.17285		0.995469	0.904334
0.870964	1.09073		1.01062	1.23449
0.841035	0.989026		1.19589	1.45109
1.22429	1.20281		1.2056	1.20842
0.490186	0.515477		0.659645	0.441507
0.809544	0.877323		0.777388	0.704297
1.03384	0.916042		1.2524	1.03089
0.752494	1.26927		0.946615	1.03457
0.830876	0.547507		0.830557	0.689266
0.900228	1.16307		1.0832	1.30146
0.658136	1.25113		1.10261	1.21601
1.12149	0.997493		1.38567	1.29672
1.11353	1.14472		1.38402	1.28902
0.877579	1.22628		1.23245	1.30368
1.0642	1.09383		1.10147	1.078
1.26456	0.926358		1.15797	0.57572
0.872179	1.21854		0.880357	0.898961

## Sheet: SupFig3
Group	Metabolite	ICC	Lower	Upper		No Stress Control									Stress
No Stress Control	Glu	0.675	0.151	0.877		Glu/Cr1	Glu/Cr2	Cho/Cr1	Cho/Cr2	NAA/Cr1	NAA/Cr2	mI/Cr1	mI/Cr2		Glu/Cr1	Glu/Cr2	Cho/Cr1	Cho/Cr2	NAA/Cr1	NAA/Cr2	mI/Cr1	mI/Cr2
No Stress Control	Cho	0.622	-0.049	0.86		1.28527	0.881769	0.644027	0.59361	1.25156	1.23241	1.00331	0.652644		0.925126	1.23169	0.755512	1.03465	1.12666	1.33387	0.601544	0.733805
No Stress Control	NAA	0.903	0.746	0.963		0.781144	0.95322	0.801407	1.06152	0.76614	0.714776	0.941856	0.909641		0.718364	0.68029	0.815511	1.16855	1.01332	1.2794	0.739343	0.568753
No Stress Control	mI	0.657	0.085	0.872		1.01047	1.03332	0.881956	0.737462	1.0767	1.04831	0.922138	0.785914		0.846267	1.03124	0.666876	0.767785	1.17174	1.289	0.595116	0.64469
Stress	Glu	0.274	-0.318	0.598		0.586807	0.731638	0.595158	0.673663	0.715469	0.717758	0.666592	0.732865		0.750364	0.9523	1.72083	1.23559	0.780996	1.05864	0.0842552	0.550079
Stress	Cho	0.457	0.029	0.697		1.13496	0.823919	0.682924	0.63911	1.017	0.996293	0.92987	0.728702		0.777731	1.32473	0.805635	0.871498	1.17799	1.21591	0.585618	0.704462
Stress	NAA	0.808	0.655	0.893		0.90245	0.899043	0.653508	0.638339	0.825961	0.878553	1.07525	1.09207		1.2999	0.977266	0.871531	0.764791	1.14567	1.2129	0.841591	0.737452
Stress	mI	0.488	0.085	0.714		0.771886	0.946473	0.673118	0.684159	1.08166	0.849901	0.640493	0.818982		1.28297	0.927483	0.971316	1.05459	1.41755	1.36612	0.639763	0.5097
Auerbach & Pizzagalli (2019)	Glu	0.803	0.535	0.917		1.26168	1.14913	0.722807	0.688303	1.09946	1.01466	0.869296	1.15054		0.981573	0.620348	0.984927	0.949617	1.17602	0.966723	0.546599	0.641019
Auerbach & Pizzagalli (2019)	Cho	0.823	0.56	0.928		1.01479	0.856874	0.645446	0.791333	1.19115	1.29271	0.692556	0.664864		0.760476	1.12659	0.780003	0.834689	0.992646	1.20212	0.459299	0.657591
Auerbach & Pizzagalli (2019)	NAA	0.975	0.941	0.99		0.730248	0.935392	0.69178	0.570017	1.02508	1.06853	0.55069	0.664813		0.945312	0.927532	0.560582	0.64242	1.22629	1.16325	0.726033	0.620524
Auerbach & Pizzagalli (2019)	mI	0.843	0.625	0.935		1.11682	0.755431	0.721934	0.639983	1.2259	0.94458	0.959348	0.771877		1.04088	1.07836	0.809899	0.709982	1.11474	1.18557	0.863944	0.798761
						1.12285	1.16776	0.736633	0.773699	1.1915	1.26937	0.836877	0.825893		0.976443	1.08196	0.713006	0.749596	1.17088	1.14271	0.861231	0.83021
						1.19471	0.978544	0.762257	0.674658	1.06388	0.961297	0.940092	0.742723		1.14353	0.975049	0.843876	0.9536	1.08526	1.22928	0.672132	0.679374
						0.978308	0.847722	0.682653	0.677625	1.19529	1.11849	0.705606	0.686626		0.97198	0.877276	0.687746	0.636443	0.915338	0.916765	0.758293	0.814655
						0.783304	0.746782	0.65836	0.650831	0.97004	0.889294	0.803286	0.655701		1.10576	0.921029	0.742163	0.65598	1.15633	1.15326	0.906329	0.707022
						0.749723	0.763752	0.802397	0.7474	0.764497	0.755067	0.738456	0.814442		1.0037	0.934151	0.828001	1.03569	0.908967	0.995642	0.920425	0.768651
						1.23788	1.31896	0.726113	0.803308	1.18403	1.26593	1.01387	1.10926		0.960185	0.689314	0.991478	1.06357	1.07531	0.960067	0.615077	0.697991
						1.04688	1.08211	0.750788	0.828798	0.949438	1.03262	0.783978	0.751417		1.03101	1.17285	0.739147	1.32028	0.995469	0.904334	0.744397	2.04265
															0.957394	0.917009	1.9861	0.953918	1.25675	1.20691	0.196136	0.624079
															0.870964	1.09073	0.66012	0.780981	1.01062	1.23449	0.766164	0.729202
															0.925551	0.907795	0.760505	0.757717	1.05148	1.07631	0.552517	0.628987
															0.909531	1.20559	0.903343	0.885197	1.12612	1.33713	0.564586	0.615981
															1.18051	0.844378	0.692154	0.699603	1.17306	1.06955	0.757616	0.595813
															0.789447	0.886514	1.22869	1.11044	1.03855	1.06492	0.263709	0.30591
															0.841035	0.989026	0.606825	1.8553	1.19589	1.45109	0.593498	0.3891
															0.910668	1.00716	0.78356	0.643415	1.04071	1.18456	0.658013	0.723209
															1.05145	0.598645	0.831002	0.802405	0.910051	0.646852	1.0961	0.781917
															1.22429	1.20281	0.682671	0.752964	1.2056	1.20842	0.918702	0.838972
															0.490186	0.515477	0.653078	1.04143	0.659645	0.441507	0.682854	0.787048
															0.719128	0.551278	0.816016	0.830868	0.5717	0.457974	0.865623	0.771846
															1.2467	1.26882	0.624935	0.66913	1.09172	1.12354	0.849753	0.831926
															0.809544	0.877323	0.845279	0.81665	0.777388	0.704297	1.00883	0.852835
															1.03384	0.916042	0.633272	0.635332	1.2524	1.03089	0.764595	0.651765
															0.797579	0.832513	0.496224	0.511585	1.22068	1.2144	0.66885	0.645789
															0.752494	1.26927	0.812723	0.889241	0.946615	1.03457	0.455241	0.910542
															0.938262	0.676502	0.820478	0.967278	0.899268	0.460133	0.79805	0.834712
															0.830876	0.547507	1.00465	0.556689	0.830557	0.689266	0.972492	0.746624
															0.900228	1.16307	0.691284	0.763194	1.0832	1.30146	0.707821	0.824767
															0.658136	1.25113	0.688113	0.80759	1.1026	1.21601	0.708555	0.965927
															1.12149	0.997493	0.712244	0.634255	1.38567	1.29672	0.907073	0.79144
															1.11353	1.14472	0.706678	0.705252	1.38402	1.28902	0.782436	0.765689
															0.877579	1.22628	0.598216	0.758042	1.23245	1.30368	0.672573	0.87389
															1.0642	1.09383	0.625831	0.69513	1.10147	1.078	0.826707	0.860199
															1.26456	0.926358	0.702041	0.726997	1.15797	0.57572	0.898862	0.913886
															1.22023	0.847554	0.733005	0.675442	1.2726	0.951192	0.727752	0.644942
															1.18899	1.14711	0.588021	0.65909	1.42256	1.40842	0.7796	0.76924
															0.872179	1.21854	0.698019	0.944835	0.880357	0.898961	0.758892	0.868776

## Sheet: SupFig4
Group	Age	Glu/Cr Baseline
No stress HC	20	1.29
No stress HC	38	0.78
No stress HC	21	1.01
No stress HC	24	0.59
No stress HC	23	1.13
No stress HC	21	0.9
No stress HC	21	0.77
No stress HC	21	1.26
No stress HC	21	1.01
No stress HC	23	0.73
No stress HC	20	1.12
No stress HC	19	1.12
No stress HC	26	1.19
No stress HC	26	0.98
No stress HC	25	0.78
No stress HC	28	0.75
No stress HC	21	1.24
No stress HC	24	1.05
Stress HC	25	0.93
Stress HC	26	0.72
Stress HC	19	0.85
Stress HC	23	0.75
Stress HC	25	0.78
Stress HC	23	1.3
Stress HC	19	1.28
Stress HC	25	0.98
Stress HC	30	0.76
Stress HC	31	0.95
Stress HC	27	1.04
Stress HC	37	0.98
Stress HC	22	1.14
Stress HC	24	0.97
Stress HC	19	1.11
Stress HC	43	1
Stress HC	27	0.96
Stress HC	22	1.03
Stress HC	28	0.96
Stress HC	39	0.87
Stress HC	18	0.93
Stress HC	28	0.91
Stress HC	23	1.18
Stress HC	22	0.79
Stress HC	26	0.84
Stress HC replication	25	0.91
Stress HC replication	22	1.05
Stress HC replication	32	1.22
Stress HC replication	30	0.49
Stress HC replication	26	0.72
Stress HC replication	25	1.25
Stress HC replication	46	0.81
Stress HC replication	22	1.03
Stress HC replication	32	0.8
Stress HC replication	22	0.75
Stress HC replication	23	0.94
Stress HC replication	23	0.83
Stress HC replication	35	0.9
Stress HC replication	44	0.66
Stress HC replication	37	1.12
Stress HC replication	21	1.11
Stress HC replication	25	0.88
Stress HC replication	29	1.06
Stress HC replication	21	1.26
Stress HC replication	19	1.22
Stress HC replication	21	1.19
Stress HC replication	44	0.87
Stress MDD	23	1.18
Stress MDD	37	0.81
Stress MDD	21	1.21
Stress MDD	33	0.77
Stress MDD	23	0.82
Stress MDD	24	1.26
Stress MDD	26	0.82
Stress MDD	19	1.15
Stress MDD	24	1.03
Stress MDD	24	0.93
Stress MDD	20	0.82
Stress MDD	40	1.15
Stress MDD	37	0.81
Stress MDD	33	0.8
Stress MDD	28	0.92
Stress MDD	60	1.1
Stress MDD	21	0.87
Stress MDD	25	1.14
Stress MDD	33	1.13
Stress MDD	54	0.94
Stress MDD	21	1.18
Stress MDD	36	0.91
Stress MDD	25	1.01

## Sheet: SuppFig5
Group	Pessimistic expectations	Optimistic expectations	Accurate expectations
Stress MDD	0.403846	0.288462	0.307692
Stress MDD	0.073171	0.04878	0.878049
Stress MDD	0.294118	0.27451	0.431373
Stress MDD	0.431818	0.159091	0.409091
Stress MDD	0.5625	0.1875	0.25
Stress MDD	0.414634	0.292683	0.292683
Stress MDD	0.2	0.325	0.475		S
Stress MDD	0.666667	0.333333	0
Stress MDD	0.333333	0.25	0.416667
Stress MDD	0.518519	0.222222	0.259259
Stress MDD	0.365854	0.243902	0.390244
Stress MDD	0.121951	0.243902	0.634146
Stress MDD	0.3125	0.229167	0.458333
Stress MDD	0.45	0.25	0.3
Stress MDD	0.357143	0.232143	0.410714
Stress MDD	0.36	0.32	0.32
Stress MDD	0.5	0.153846	0.346154
Stress MDD	0.428571	0.285714	0.285714
Stress HC replication	0.377358	0.169811	0.45283
Stress HC replication	0.384615	0.269231	0.346154
Stress HC replication	0.382353	0.235294	0.382353
Stress HC replication	0.237288	0	0.762712
Stress HC replication	0.263158	0.263158	0.473684
Stress HC replication	0.5	0.190476	0.309524
Stress HC replication	0.020833	0.041667	0.9375
Stress HC replication	0.326087	0.326087	0.347826
Stress HC replication	0.354839	0.129032	0.516129
Stress HC replication	0.275862	0.155172	0.568966
Stress HC replication	0.409091	0.363636	0.227273
Stress HC replication	0.411765	0.235294	0.352941
Stress HC replication	0.38	0.18	0.44
Stress HC replication	0.035714	0.107143	0.857143
Stress HC replication	0.057692	0.019231	0.923077
Stress HC replication	0.052632	0.368421	0.578947
Stress HC replication	0.166667	0.055556	0.777778
Stress HC replication	0.325581	0.209302	0.465116
Stress HC replication	0.296875	0.171875	0.53125
Stress HC replication	0.319149	0.297872	0.382979

## Sheet: SupFig6a-b
Sub	Session	Glu
1	Test	0.92
2	Test	0.95
3	Test	0.83
4	Test	0.8
5	Test	0.76
6	Test	0.59
1	Retest	0.95
2	Retest	1.05
3	Retest	0.77
4	Retest	0.79
5	Retest	0.97
6	Retest	0.51

## Sheet: SupTable1
	Pre Stress													Post Stress
Sub_Code_Tab1	Asp/Cr	Asp CRLB	Cho/Cr	Cho CRLB	Glu/Cr	Glu CRLB	Gln/Cr	Gln CRLB	mI/Cr	mI CRLB	NAA/Cr	NAA CRLB	Glx/Cr	Asp/Cr	Asp CRLB	Cho/Cr	Cho CRLB	Glu/Cr	Glu CRLB	Gln/Cr	Gln CRLB	mI/Cr	mI CRLB	NAA/Cr	NAA CRLB	Glx/Cr
1	0.33	8	0.76	3	0.93	4	0.36	13	0.6	3	1.13	2	1.29	0.37	15	1.03	3	1.23	4	0.28	15	0.73	6	1.33	2	1.52
2	0.35	16	0.82	4	0.72	6	0.29	12	0.74	4	1.01	3	1.01	0.56	13	1.17	4	0.68	3	0.17	10	0.57	2	1.28	5	0.85
3	0.27	11	0.67	5	0.85	6	0.14	16	0.6	7	1.17	3	0.98	0.32	13	0.77	6	1.03	7	0.37	16	0.64	7	1.29	4	1.4
4	0.44	14	1.72	5	0.75	10	0.27	17	0.08	4	0.78	5	1.02	0.54	14	1.24	4	0.95	5	0.61	11	0.55	3	1.06	4	1.56
5	0.34	12	0.81	4	0.78	7	0.39	14	0.59	6	1.18	3	1.16	0.41	9	0.87	4	1.32	3	0.25	14	0.7	5	1.22	2	1.58
6	0.35	18	0.84	6	1.14	5	0.49	11	0.67	8	1.09	3	1.64	0.24	13	0.95	4	0.98	5	0.24	11	0.68	5	1.23	3	1.21
7	0.39	11	0.74	4	1.03	5	0.35	10	0.74	5	1	3	1.38	0.36	11	1.32	5	1.17	12	0.26	17	2.04	4	0.9	5	1.43
8	0.45	9	0.66	3	0.87	5	0.18	13	0.77	4	1.01	3	1.05	0.41	11	0.78	4	1.09	4	0.33	10	0.73	6	1.23	2	1.42
9	0.32	14	0.61	4	0.84	5	0.23	15	0.59	8	1.2	2	1.07	0.21	8	1.86	4	0.99	6	0.24	21	0.39	6	1.45	2	1.23
10	0.52	7	0.68	3	1.22	3	0.24	15	0.92	4	1.21	2	1.47	0.4	11	0.75	4	1.2	4	0.24	13	0.84	4	1.21	2	1.45
11	0.6	9	0.65	4	0.49	6	0.18	8	0.68	5	0.66	7	0.67	0.6	8	1.04	5	0.52	9	0.24	7	0.79	5	0.44	5	0.76
12	0.63	6	0.85	3	0.81	6	0.31	14	1.01	4	0.78	4	1.12	0.67	10	0.82	5	0.88	6	0.25	13	0.85	5	0.7	5	1.12
13	0.52	9	0.63	4	1.03	7	0.18	12	0.76	5	1.25	2	1.21	0.4	6	0.64	5	0.92	7	0.23	12	0.65	4	1.03	4	1.14
14	0.53	7	0.81	4	0.75	8	0.23	14	0.46	8	0.95	3	0.98	0.55	8	0.89	3	1.27	4	0.39	13	0.91	3	1.03	2	1.66
15	0.45	11	1	5	0.83	9	0.27	12	0.97	5	0.83	5	1.1	0.35	10	0.56	4	0.55	11	0.19	15	0.75	5	0.69	4	0.74
16	0.59	8	0.69	4	0.9	7	0.17	12	0.71	4	1.08	3	1.07	0.5	8	0.76	3	1.16	4	0.21	13	0.82	3	1.3	2	1.38
17	0.38	9	0.69	4	0.66	8	0.2	15	0.71	4	1.1	3	0.86	0.42	12	0.81	4	1.25	3	0.19	14	0.97	3	1.22	2	1.44
18	0.43	8	0.71	3	1.12	3	0.19	13	0.91	3	1.39	2	1.31	0.39	11	0.63	4	1	5	0.17	16	0.79	4	1.3	2	1.17
19	0.41	10	0.71	4	1.11	4	0.17	14	0.78	4	1.38	2	1.29	0.47	9	0.71	4	1.14	4	0.19	12	0.77	4	1.29	2	1.33
20	0.32	11	0.6	4	0.88	6	0.18	12	0.67	4	1.23	2	1.06	0.5	11	0.76	4	1.23	3	0.21	19	0.87	3	1.3	2	1.44
21	0.56	8	0.63	4	1.06	4	0.22	15	0.83	4	1.1	2	1.29	0.51	10	0.7	5	1.09	4	0.22	13	0.86	3	1.08	2	1.31
22	0.64	10	0.7	4	1.26	4	0.22	12	0.9	4	1.16	3	1.49	0.59	6	0.73	5	0.93	6	0.12	10	0.91	4	0.58	7	1.05
23	0.53	9	0.7	3	0.87	6	0.16	14	0.76	4	0.88	4	1.03	0.55	8	0.94	4	1.22	4	0.18	13	0.87	3	0.9	4	1.4

## Sheet: SupTable9
	Pre Stress													Post Stress
Sub_Code_Tab9	Asp/Cr	Asp CRLB	Cho/Cr	Cho CRLB	Glu/Cr	Glu CRLB	Gln/Cr	Gln CRLB	mI/Cr	mI CRLB	NAA/Cr	NAA CRLB	Glx/Cr	Asp/Cr	Asp CRLB	Cho/Cr	Cho CRLB	Glu/Cr	Glu CRLB	Gln/Cr	Gln CRLB	mI/Cr	mI CRLB	NAA/Cr	NAA CRLB	Glx/Cr
1	0.33	8	0.76	3	0.93	4	0.36	13	0.6	3	1.13	2	1.29	0.37	15	1.03	3	1.23	4	0.28	15	0.73	6	1.33	2	1.52
2	0.35	16	0.82	4	0.72	6	0.29	12	0.74	4	1.01	3	1.01	0.56	13	1.17	4	0.68	3	0.17	10	0.57	2	1.28	5	0.85
3	0.27	11	0.67	5	0.85	6	0.14	16	0.6	7	1.17	3	0.98	0.32	13	0.77	6	1.03	7	0.37	16	0.64	7	1.29	4	1.4
4	0.44	14	1.72	5	0.75	10	0.27	17	0.08	4	0.78	5	1.02	0.54	14	1.24	4	0.95	5	0.61	11	0.55	3	1.06	4	1.56
5	0.34	12	0.81	4	0.78	7	0.39	14	0.59	6	1.18	3	1.16	0.41	9	0.87	4	1.32	3	0.25	14	0.7	5	1.22	2	1.58
6	0.55	10	0.87	4	1.3	4	0.28	14	0.84	4	1.15	3	1.58	0.52	11	0.76	4	0.98	6	0.21	16	0.74	5	1.21	3	1.18
7	0.33	10	0.97	4	1.28	4	0.3	13	0.64	6	1.42	2	1.58	0.42	10	1.05	4	0.93	5	0.2	19	0.51	8	1.37	3	1.12
8	0.4	9	0.98	5	0.98	6	0.33	12	0.55	5	1.18	3	1.31	0.62	9	0.95	4	0.62	5	0.32	8	0.64	5	0.97	4	0.94
9	0.33	9	0.78	5	0.76	5	0.25	14	0.46	6	0.99	3	1.01	0.48	8	0.83	4	1.13	4	0.23	12	0.66	5	1.2	2	1.36
10	0.44	9	0.56	4	0.95	5	0.29	10	0.73	5	1.23	2	1.23	0.4	9	0.64	4	0.93	5	0.28	13	0.62	5	1.16	2	1.21
11	0.52	10	0.81	4	1.04	5	0.31	12	0.86	3	1.11	2	1.35	0.38	11	0.71	4	1.08	4	0.34	11	0.8	4	1.19	2	1.42
12	0.33	16	0.71	4	0.98	6	0.29	15	0.86	4	1.17	2	1.27	0.4	10	0.75	4	1.08	5	0.27	13	0.83	4	1.14	3	1.35
13	0.35	18	0.84	6	1.14	5	0.49	11	0.67	8	1.09	3	1.64	0.24	13	0.95	4	0.98	5	0.24	11	0.68	5	1.23	3	1.21
14	0.59	11	0.69	5	0.97	6	0.34	13	0.76	5	0.92	3	1.31	0.62	10	0.64	5	0.88	8	0.25	18	0.81	5	0.92	4	1.12
15	0.55	9	0.74	3	1.11	6	0.27	16	0.91	5	1.16	3	1.38	0.42	10	0.66	4	0.92	6	0.22	13	0.71	6	1.15	3	1.14
16	0.58	12	0.83	5	1	7	0.3	17	0.92	5	0.91	4	1.3	0.48	14	1.04	4	0.93	9	0.27	14	0.77	7	1	3	1.21
17	0.52	9	0.99	4	0.96	7	0.31	13	0.62	7	1.08	3	1.27	0.39	14	1.06	3	0.69	10	0.34	14	0.7	6	0.96	4	1.03
18	0.39	11	0.74	4	1.03	5	0.35	10	0.74	5	1	3	1.38	0.36	11	1.32	5	1.17	12	0.26	17	2.04	4	0.9	5	1.43
19	0.35	12	1.99	3	0.96	6	0.32	17	0.2	4	1.26	3	1.28	0.4	11	0.95	3	0.92	6	0.58	10	0.62	6	1.21	2	1.5
20	0.45	9	0.66	3	0.87	5	0.18	13	0.77	4	1.01	3	1.05	0.41	11	0.78	4	1.09	4	0.33	10	0.73	6	1.23	2	1.42
21	0.37	8	0.76	4	0.93	5	0.43	13	0.55	5	1.05	2	1.36	0.43	13	0.76	4	0.91	5	0.32	13	0.63	7	1.08	3	1.23
22	0.34	15	0.9	5	0.91	7	0.21	15	0.56	6	1.13	3	1.12	0.47	8	0.89	4	1.21	5	0.39	12	0.62	6	1.34	3	1.59
23	0.54	9	0.69	5	1.18	4	0.24	15	0.76	4	1.17	2	1.42	0.44	10	0.7	5	0.84	8	0.22	12	0.6	6	1.07	2	1.07
24	0.28	13	1.23	4	0.79	9	0.31	15	0.26	5	1.04	4	1.1	0.32	9	1.11	4	0.89	8	0.23	16	0.31	8	1.06	3	1.12
25	0.32	14	0.61	4	0.84	5	0.23	15	0.59	8	1.2	2	1.07	0.21	8	1.86	4	0.99	6	0.24	21	0.39	6	1.45	2	1.23

## Sheet: SupTable10
	Pre Stress													Post Stress
Sub_Code_Tab10	Asp/Cr	Asp CRLB	Cho/Cr	Cho CRLB	Glu/Cr	Glu CRLB	Gln/Cr	Gln CRLB	mI/Cr	mI CRLB	NAA/Cr	NAA CRLB	Glx/Cr	Asp/Cr	Asp CRLB	Cho/Cr	Cho CRLB	Glu/Cr	Glu CRLB	Gln/Cr	Gln CRLB	mI/Cr	mI CRLB	NAA/Cr	NAA CRLB	Glx/Cr
1	0.53	9	0.7	3	0.87	6	0.16	14	0.76	4	0.88	4	1.03	0.55	8	0.94	4	1.22	4	0.18	13	0.87	3	0.9	4	1.4
2	0.37	9	0.78	4	0.91	8	0.2	13	0.66	8	1.04	3	1.11	0.37	8	0.64	4	1.01	5	0.22	14	0.72	4	1.18	3	1.22
3	0.33	18	0.83	5	1.05	8	0.25	7	1.1	5	0.91	5	1.3	0.4	10	0.8	5	0.6	7	0.17	9	0.78	7	0.65	8	0.77
4	0.52	7	0.68	3	1.22	3	0.24	15	0.92	4	1.21	2	1.47	0.4	11	0.75	4	1.2	4	0.24	13	0.84	4	1.21	2	1.45
5	0.6	9	0.65	4	0.49	6	0.18	8	0.68	5	0.66	7	0.67	0.6	8	1.04	5	0.52	9	0.24	7	0.79	5	0.44	5	0.76
6	0.47	9	0.82	5	0.72	8	0.29	7	0.87	4	0.57	5	1.01	0.45	8	0.83	5	0.55	8	0.23	15	0.77	4	0.46	5	0.78
7	0.58	6	0.62	3	1.25	3	0.26	12	0.85	4	1.09	2	1.5	0.58	9	0.67	3	1.27	3	0.24	14	0.83	3	1.12	3	1.51
8	0.63	6	0.85	3	0.81	6	0.31	14	1.01	4	0.78	4	1.12	0.67	10	0.82	5	0.88	6	0.25	13	0.85	5	0.7	5	1.12
9	0.52	9	0.63	4	1.03	7	0.18	12	0.76	5	1.25	2	1.21	0.4	6	0.64	5	0.92	7	0.23	12	0.65	4	1.03	4	1.14
10	0.35	10	0.5	4	0.8	6	0.21	13	0.67	4	1.22	2	1.01	0.29	12	0.51	4	0.83	5	0.19	17	0.65	4	1.21	2	1.03
11	0.53	7	0.81	4	0.75	8	0.23	14	0.46	8	0.95	3	0.98	0.55	8	0.89	3	1.27	4	0.39	13	0.91	3	1.03	2	1.66
12	0.55	11	0.82	4	0.94	4	0.21	7	0.8	4	0.9	2	1.15	0.53	10	0.97	5	0.68	7	0.14	7	0.83	4	0.46	4	0.81
13	0.45	11	1	5	0.83	9	0.27	12	0.97	5	0.83	5	1.1	0.35	10	0.56	4	0.55	11	0.19	15	0.75	5	0.69	4	0.74
14	0.59	8	0.69	4	0.9	7	0.17	12	0.71	4	1.08	3	1.07	0.5	8	0.76	3	1.16	4	0.21	13	0.82	3	1.3	2	1.38
15	0.38	9	0.69	4	0.66	8	0.2	15	0.71	4	1.1	3	0.86	0.42	12	0.81	4	1.25	3	0.19	14	0.97	3	1.22	2	1.44
16	0.43	8	0.71	3	1.12	3	0.19	13	0.91	3	1.39	2	1.31	0.39	11	0.63	4	1	5	0.17	16	0.79	4	1.3	2	1.17
17	0.41	10	0.71	4	1.11	4	0.17	14	0.78	4	1.38	2	1.29	0.47	9	0.71	4	1.14	4	0.19	12	0.77	4	1.29	2	1.33
18	0.32	11	0.6	4	0.88	6	0.18	12	0.67	4	1.23	2	1.06	0.5	11	0.76	4	1.23	3	0.21	19	0.87	3	1.3	2	1.44
19	0.56	8	0.63	4	1.06	4	0.22	15	0.83	4	1.1	2	1.29	0.51	10	0.7	5	1.09	4	0.22	13	0.86	3	1.08	2	1.31
20	0.64	10	0.7	4	1.26	4	0.22	12	0.9	4	1.16	3	1.49	0.59	6	0.73	5	0.93	6	0.12	10	0.91	4	0.58	7	1.05
21	0.46	8	0.73	3	1.22	3	0.22	12	0.73	4	1.27	2	1.44	0.51	14	0.68	4	0.85	5	0.19	7	0.64	4	0.95	3	1.04
22	0.57	7	0.59	4	1.19	3	0.2	14	0.78	3	1.42	2	1.39	0.5	10	0.66	5	1.15	4	0.26	17	0.77	5	1.41	2	1.4

[truncated: 2 more sheets: SupTable11, SupTable12]
